# Supplementary material for: There Is No Place Like Home: Behavioral and Physical Home Traits in Humans and Other Animals
Source: Bioscience. 2025 Dec 4;76(3):222–37. doi: 10.1093/biosci/biaf183 (PMC13032871; doi:10.1093/biosci/biaf183)
Supplement: biaf183_Supplemental_Files [file biaf183_supplemental_files.zip]

Archive with 2 entries (2 files):
- BIOS.docx
- Table S1.docx
